# Supplementary material for: Evaluation of Monascus purpureus fermentation in dairy sludge-based medium for enhanced production of vibrant red pigment with minimal citrinin content
Source: PLoS One. 2024 Dec 9;19(12):e0315006. doi: 10.1371/journal.pone.0315006 (PMC11627373; doi:10.1371/journal.pone.0315006)
Supplement: S1 File — (ZIP) [file pone.0315006.s001.zip]

Archive with 12 entries (12 files):
- Dr. Yazdi- code 2 (Ghazanfari)-2.png
- Dr. Yazdi- code 2 (Ghazanfari)-3.png
- Dr. Yazdi- code 2 (Ghazanfari)-4.png
- Dr. Yazdi- code 2 (Ghazanfari)-5.png
- TIC1.pdf
- TIC2.pdf
- Book1.xlsx
- Dr. Yazdi- code 1 (Ghazanfari)-rep.png
- Dr. Yazdi- code 1 (Ghazanfari)-rep1.png
- Dr. Yazdi- code 1 (Ghazanfari)-rep2.png
- Dr. Yazdi- code 2 (Ghazanfari)-.png
- Dr. Yazdi- code 2 (Ghazanfari)-1.png
