# Supplementary material for: Evaluation of Monascus purpureus fermentation in dairy sludge-based medium for enhanced production of vibrant red pigment with minimal citrinin content
Source: PLoS One. 2024 Dec 9;19(12):e0315006. doi: 10.1371/journal.pone.0315006 (PMC11627373; doi:10.1371/journal.pone.0315006)
Supplement: S1 File — (ZIP) [file pone.0315006.s001.zip › Book1.xlsx]

## Sheet: Sheet1
Fermentation time (h)	Biomass (g/L)
0	0		0
24	7.23		1
48	15.23		1.4
72	25.9		2.8
96	27.1		1.9
120	27.3		1.4
134	24.6		2.5
Fermentation time (h)	Monascorubramine	Rubropunctatin	Monascin
0	0	0	0			0	0	0
24	15	12	9			3	2	2
48	50	40	38			5	6	3
72	101	71	65			10	14	7
96	134	91	81			12	10	9
120	273	120	96			23	25	21
134	278	124	101			26	20	16
